# Supplementary material for: Respiratory mucosal immune memory to SARS-CoV-2 after infection and vaccination
Source: Nat Commun. 2023 Oct 26;14:6815. doi: 10.1038/s41467-023-42433-w (PMC10603102; doi:10.1038/s41467-023-42433-w)
Supplement: Supplementary file 4 — Source Data [file 41467_2023_42433_MOESM4_ESM.xlsx]

## Sheet: Description of Datasets
	Description
Figure 1, Table 1, Suppl. Figure 1A-D	Demographics Data, Clinical characteristics of study participants and levels of IgG and IgA against Spik, RBD and N in serum and BAL
Figure 2	Frequency of memory Spike, RBD and N memory B cells in blood and BAL
Suppl. Figure 2E	Paired serum and BAL data of anti-Spike IgA
Suppl. Figure 3B-E	memory B cells and Iog10 IgG levels measured in blood and BAL (paired samples) to Spike and RBD
Figure 4,5,6 and Suppl. Figure 5 (BAL)	Frequency of SARS-CoV-2 specific T cells measured in BAL samples
Figure 4,5,6 and Suppl. Figure 5 (PBMC)	Frequency of SARS-CoV-2 specific T cells measured in PBMCs

## Sheet: Figure 1, Table 1, Suppl. 2A-D
Volunteer	Group	Age	Gender	Ethnicity	COVID	Severity_Score	Vaccine_Type	Infection_Bronch	Vac_Bronch	Last_ImmuneEvent	Serum_Anti.S.IgG	Serum_Anti.RBD.IgG	Serum_Anti.N.IgG	BAL_Anti.S.IgG	BAL_Anti.RBD.IgG	BAL_Anti.N.IgG	BAL_Anti.S.IgA	BAL_Anti.RBD.IgA	BAL_Anti.N.IgA
V01	Control	24	Male	White British	NA	NA		NA	NA	NA	13329.3	2500.83	3138.3	114.7	43.8	130	41.56	64.21	108.56
V02	Control	19	Female	White British	NA	NA		NA	NA	NA	18861.3	3138.25	3408.4	100.1	34.5	72.7	64.78	51.93	53.78
V03	Control	19	Female	White British	NA	NA		NA	NA	NA	26340.1	3408.38	13514.5	43.8	30.7	105.6	70.47	60.23	72.75
V04	Control	21	Female	White British	NA	NA		NA	NA	NA	13052.9	13514.5	3761.8	40.7	29.5	77.8	51.42	44.54	131.13
V05	Control	48	Female	White British	NA	NA		NA	NA	NA	9673	3761.75	2963.4	82.1	49.1	10.4	73.17	40.02	61.13
V06	Control	21	Male	White British	NA	NA		NA	NA	NA	9990.58	3537.05	3462.4	40.7	31	51	27.43	31.56	37.66
V07	Control	27	Male	White British	NA	NA		NA	NA	NA	45743.2	2963.4	15064.9	63.7	39.3	81.9	73.6	36.59	73.45
V08	Infect_Vaccinated	55	Female	Black	Symptomatic	3	mRNA	522	153	153	4.30136e+07	3.32758e+06	324421	10878	1807.5	148.2	215.359	59.52	98.76
V09	Control	18	Female	White British	NA	NA		NA	NA	NA	40270	3462.43	17415.1	51.9	27.2	38.8	57.04	39.89	35.14
V10	Control	18	Female	White British	NA	NA		NA	NA	NA	14914.8	15064.9	9537.1	119.4	43.3	127.8	46.92	34.61	55.28
V11	Control	19	Male	White British	NA	NA		NA	NA	NA	23759.2	18105.3	7662.5	41.1	44.1	102.4	48.64	30.55	56.91
V12	Vaccinated	41	Male	White British	Naïve	NA	mRNA	NA	134	134	1.57606e+06	543040	6093.95	1103	220.6	69.5	129.17	36.271	46.84
V13	Control	22	Female	White British	NA	NA		NA	NA	NA	11231.9	5092.95	3851.5	83.8	20.7	26.3	64.76	49.1	43.86
V14	Vaccinated	23	Female	White British	Naïve	NA	ChAdOx1_S	NA	168	168	183152	27236.8	6481.5	101.9	20.3	30.6	143.88	97.6475	98.9
V15	Vaccinated	25	Male	White British	Naïve	NA	NA	NA	NA	NA	3.58962e+06	1.15832e+06	16961	1331.2	620.7	22.8	24.07	24.5985	14.54
V16	Vaccinated	24	Female	White British	Naïve	NA	mRNA	NA	23	23	1.0202e+07	2.36939e+06	5606.5	229.9	51.7	18.6	110.23	38.1495	45.38
V18	Vaccinated	23	Female	White	Naïve	NA	mRNA	NA	186	186	497853	89299	8127.77	492.9	85.4	70.2	21.85	16.078	15.14
V19	Vaccinated	32	Male	White	Naïve	NA	mRNA	NA	92	92	3528018	578198	11065.1	933.339	124.383	21.023	30.004	36.03	31.319
V20	Infect_Vaccinated	19	Female	White British	Asymptomatic	NA	mRNA	NA	121	121	1.09206e+07	1.98159e+06	47527.3	4672.31	705.446	26.2625	41.946	23.785	16.616
V21	Infect_Vaccinated	20	Female	Mixed- Other	Asymptomatic	NA	mRNA	NA	45	45	1.03768e+07	1678374	429621	7318.5	1167.7	297.5	26.212	29.03	12.14
V22	Vaccinated	41	Female	White	Naïve	NA	ChAdOx1_S	NA	52	52	6.70492e+06	1.58926e+06	5262	7113	978.5	59	316.339	143.13	132.88
V23	Infect_Vaccinated	20	Female	White British	Asymptomatic	NA	mRNA	NA	92	92	1.20281e+07	1.45566e+06	37656.5	13153.8	745.7	224.6	270.995	74.67	43.69
V24	Infect_Vaccinated	33	Male	White British	Symptomatic	3	ChAdOx1_S	570	160	160	2.62773e+06	281572	50215.5	2062	336.4	106.7	97.941	81.39	130
V25	Infect_Vaccinated	43	Female	Asian	Symptomatic	3	mRNA	234	142	142	6.09939e+06	971842	339624	2870.1	622.5	97.4	91.82	81.78	77.62
V26	Infect_Vaccinated	53	Female	White British	Symptomatic	4	ChAdOx1_S	206	23	23	1.12298e+07	1.36794e+06	226033	3600.6	500.4	121.8	2671.49	262.95	165.72
V27	Infect_Vaccinated	48	Male	White British	Symptomatic	5	ChAdOx1_S	266	84	84	1.86999e+07	2.99259e+06	294302	16668	3597.6	755.7	2060.25	513.2	292.13
V28	Infect_Vaccinated	19	Female	White British	Symptomatic	3	mRNA	333	32	32	1.25637e+07	2.89984e+06	66162.1	4545.9	1107.1	34.1	71.79	41.88	52.04
V29	Infect_Vaccinated	50	Female	White British	Symptomatic	3	mRNA	238	47	47	6.84411e+06	1327005	269017	7619.8	1954.8	482.4	211.77	59.05	357.96
V30	Infect_Vaccinated	49	Male	White British	Symptomatic	4	ChAdOx1_S	302	30	30	5865111	891997	300819	25089.1	5238.9	1688.1	448.07	213.7	468.28
V31	Infect_Vaccinated	36	Male	Mixed- Other	Symptomatic	3	mRNA	272	37	37	1.83775e+07	1.92903e+06	198248	11785	2313.6	240.5	406.84	610.29	123.04
V32	Infect_Vaccinated	38	Male	White British	Symptomatic	4	mRNA	273	25	25	54810864	6.95521e+06	1044042	91934.7	9146.5	860.6	141.84	96.69	87.03
V33	Vaccinated	20	Male	White British	Naïve	NA	ChAdOx1_mRNA	NA	176	176	1643733	269870	7996.35	1222.55	201.696	84.3155	29.76	7.89	36.1335
V34	Infect_Vaccinated	57	Female	White British	Symptomatic	4	mRNA	409	70	70	1.2392e+07	2.79077e+06	289898	3385.2	765.7	91.8	33.29	15.66	17.87
V35	Infect_Vaccinated	28	Male	Asian	Symptomatic	1	mRNA	83	172	83	1.23524e+07	2153756	303840	3208.99	702.696	1039.51	157.86	58.55	42.789
V36	Infect_Vaccinated	52	Female	White British	Symptomatic	4	ChAdOx1_S	201	38	38	2.3655e+07	3.98783e+06	1504020	16775.1	4536.5	791.2	71.87	61.99	35.39
V37	Infect_Vaccinated	34	Male	White	Symptomatic	1	mRNA	37	392	37	5.38352e+06	750148	80272.1	10779.6	1897.34	1121.77	404.36	35.86	311.911
V38	Infect_Vaccinated	34	Female	Asian	Asymptomatic	NA	mRNA	NA	352	NA	5871123	749493	61967.4	3565.02	430.232	785.822	93.69	25.68	35.027
V39	Infect_Vaccinated	20	Female	Mixed_ White_Asian	Symptomatic	1	mRNA	210	340	210	5396247	594889	1.58925e+06	2235.15	395.764	6134.83	101.74	25.65	78.369
V40	Infect_Vaccinated	30	Female	White British	Symptomatic	1	mRNA	155	350	155	8.25072e+06	901822	98467.2	1630.57	411.364	194.978	62.17	17.49	22.5135
V41	Infect_Vaccinated	19	Male	White British	Asymptomatic	NA	mRNA	NA	341	NA	6.83541e+06	772880	68130	2634.66	403.96	242.447	44.67	21.69	30.192
V42	Vaccinated	36	Female	White British	Naïve	NA	mRNA	NA	249	249	90709.8	9477	7457.7	905.788	103.96	60.1755	29.5	9.49	19.7345
V43	Infect_Vaccinated	42	Male	Mixed_White_Black	Symptomatic	1	ChAdOx1_mRNA	440	347	347	7.03033e+06	825356	165402	3905.79	703.224	775.268	89.62	32.248	79.2585

## Sheet: Figure 2
Volunteer	Age	Gender	Ethnicity	COVID	Group	S-MBC (Blood)	RBD-MBC (Blood)	N-MBC (Blood)	S-MBC (BAL)	RBD-MBC (BAL)	N-MBC (BAL)
V01	24	Male	White British	NA	Control	0.73	0.011	0.38	0.65	0.11	0.082
V02	19	Female	White British	NA	Control	0.81	0.22	0.16	0.35	0.05	0.05
V04	21	Female	White British	NA	Control	0.41	0.28	0.13	0.01	0.01	0.01
V05	48	Female	White British	NA	Control	0.51	0.19	0.13	0.15	0.04	0.06
V03	19	Female	White British	NA	Control	0.26	0.068	0.1	0.01
V07	27	Male	White British	NA	Control	0.33	0.00942	0.054	0.15
V09	18	Female	White British	NA	Control	0.35	0.16	0.17
V10	18	Female	White British	NA	Control	0.34	0.18	0.054	0.01	0.06	0.04
V11	19	Male	White British	NA	Control	0.35	0.13	0.14
V13	22	Female	White British	NA	Control	0.42	0.44	0.095
V12	41	Male	White British	Naïve	Vaccinated	0.63	0.66	0.1
V14	23	Female	White British	Naïve	Vaccinated	1.3	1.53	0.39
V15	25	Male	White British	Naïve	Vaccinated	1.31	2.69	0.57	0.01	0.01	0.01
V16	24	Female	White British	Naïve	Vaccinated	2.21	1.84	0.34
V22	41	Female	White	Naïve	Vaccinated	2.71	1.98	0.17	0.01	0.01	0.01
V18	23	Female	White	Naïve	Vaccinated	2.96	1.19	0.13	0.098	0.01	0.01
V19	32	Male	White	Naïve	Vaccinated	2.13	0.68	0.15
V33	20	Male	White British	Naïve	Vaccinated	1.34	0.72	0.18	0.01	0.01	0.01
V42	36	Female	White British	Naïve	Vaccinated	0.37	0.4	0.026	0.32	0.21	0.01
V08	55	Female	Black	Symptomatic	Infect_Vaccinated	2.35	1.72	1.46	7.5
V21	20	Female	Mixed- Other	Asymptomatic	Infect_Vaccinated	2.07	1.61	0.24
V23	20	Female	White British	Asymptomatic	Infect_Vaccinated	2.99	1.1	0.73	1.84
V24	33	Male	White British	Symptomatic	Infect_Vaccinated	1.1	0.66	0.85	5.52	2.88	0.29
V25	43	Female	Asian	Symptomatic	Infect_Vaccinated	3.31	1.99	2.25
V26	53	Female	White British	Symptomatic	Infect_Vaccinated	0.9	0.75	0.52	4.34	2.62	1.01
V27	48	Male	White British	Symptomatic	Infect_Vaccinated	1.62	1.03	0.81	3.85
V28	19	Female	White British	Symptomatic	Infect_Vaccinated	4.43	1.82	0.86	6.47
V29	50	Female	White British	Symptomatic	Infect_Vaccinated	2.62	0.41	1.23	4.16	2.8	2.55
V30	49	Male	White British	Symptomatic	Infect_Vaccinated	3.04	1.62	0.61
V31	36	Male	Mixed- Other	Symptomatic	Infect_Vaccinated	3.09	1.41	0.81	7.08
V32	38	Male	White British	Symptomatic	Infect_Vaccinated	5.23	2.75	1.91	12.1	5.03	6.21
V34	57	Female	White British	Symptomatic	Infect_Vaccinated	1.84	1.75	1.08
V36	52	Female	White British	Symptomatic	Infect_Vaccinated	2.33	1.29	1.99		4.92	1.69
V20	19	Female	White British	Asymptomatic	Infect_Vaccinated	2.8	0.99	0.53
V35	28	Male	Asian	Symptomatic	Infect_Vaccinated	0.3	0.57	0.049
V37	34	Male	White	Symptomatic	Infect_Vaccinated	0.97	1.15	0.63	0.25
V38	34	Female	Asian	Asymptomatic	Infect_Vaccinated	0.34	1.12	0.47
V39	20	Female	Mixed_ White_Asian	Symptomatic	Infect_Vaccinated	1.22	0.75	0.4	1.1
V40	30	Female	White British	Symptomatic	Infect_Vaccinated	1.13	0.71	0.28
V41	19	Male	White British	Asymptomatic	Infect_Vaccinated	0.8	0.47	0.22	0.85
V43	42	Male	Mixed_White_Black	Symptomatic	Infect_Vaccinated	0.97	0.19	0.27	1.46

## Sheet: Suppl. Figure 2E
Volunteer	Group	Anti-S IgA in BAL	Anti-S IgA in Serum
V12	Vaccinated	1.187	179
V14	Vaccinated	0.5	12
V15	Vaccinated	0.5	31
V16	Vaccinated	0.5	174
V21	Infect_Vaccinated	0.5	87
V22	Vaccinated	1.319	1062
V23	Infect_Vaccinated	1.758	733
V18	Vaccinated	1.58	24
V19	Vaccinated	0.5	54
V20	Infect_Vaccinated	0.5	334
V08	Infect_Vaccinated	1.58	3821
V25	Infect_Vaccinated	0.5	182
V26	Infect_Vaccinated	5.801	1308
V27	Infect_Vaccinated	25.227	979
V28	Infect_Vaccinated	0.5	258
V29	Infect_Vaccinated	0.5	58
V30	Infect_Vaccinated	7.873	506
V31	Infect_Vaccinated	7.903	786
V32	Infect_Vaccinated	2.287	1193
V34	Infect_Vaccinated	0.677	181
V36	Infect_Vaccinated	1.852	97
V24	Infect_Vaccinated	0.5	34
V35	Infect_Vaccinated	1.196	470
V37	Infect_Vaccinated	0.815	313
V38	Infect_Vaccinated	1.519	1003
V39	Infect_Vaccinated	1.49	360
V40	Infect_Vaccinated	1.46	828
V41	Infect_Vaccinated	1.474	336
V43	Infect_Vaccinated	0.752	142
V33	Vaccinated	1.383	264
V42	Vaccinated	0.815	313

## Sheet: Suppl. Figure 3B-E
Volunteer	S-MBC blood	log10_ Anti-S IgG (serum)	RBD-MBC blood	log10_ Anti-RBD IgG (serum)	N-MBC blood	log10_ Anti-N IgG (serum)	S-MBC BAL	log10_ Anti-S IgG (BAL)
V08	2.35	7.63361	1.72	6.52	1.46	5.51	7.5	4.04
V21	2.07	7.01606	1.61	6.22	0.24	5.63
V23	2.99	7.0802	1.1	6.16	0.73	4.58	1.84	4.12
V24	1.1	6.41958	0.66	5.45	0.85	4.7	5.52	3.31
V25	3.31	6.78529	1.99	5.99	2.25	5.53
V26	0.9	7.05037	0.75	6.14	0.52	5.35	4.34	3.56
V27	1.62	7.27184	1.03	6.48	0.81	5.47	3.85	4.22
V28	4.43	7.09912	1.82	6.46	0.86	4.82	6.47	3.66
V29	2.62	6.83532	0.41	6.12	1.23	5.43	4.16	3.88
V30	3.04	6.76828	1.62	5.95	0.61	5.48
V31	3.09	7.26429	1.41	6.29	0.81	5.3	7.08	4.07
V32	5.23	7.73887	2.75	6.84	1.91	6.02	12.1	4.96
V34	1.84	7.09314	1.75	6.45	1.08	5.46
V36	2.33	7.37392	1.29	6.6	1.99	6.18
V20	2.8	7.03825	0.99	6.3	0.53	4.68
V35	0.3	7.09175	0.57	6.33	0.049	5.48
V37	0.97	6.73107	1.15	5.88	0.63	4.9	0.25	4.03
V38	0.34	6.76872	1.12	5.87	0.47	4.79
V39	1.22	6.73209	0.75	5.77	0.4	6.2	1.1	3.35
V40	1.13	6.91649	0.71	5.96	0.28	4.99
V41	0.8	6.83476	0.47	5.89	0.22	4.83	0.85	3.42
V43	0.97	6.84698	0.19	5.92	0.27	5.22	1.46	3.59

## Sheet: Figure 4,5,6 & Suppl.Fig5 (BAL)
Volunteer	Annotation	Group	Infection	Condition	Antigen	Vaccine	Age	Gender	Ethnicity	COVID	Severity_Score	Last_Immunisation	Infection_Bronch	Inf_Bronch_Mons	Vac_Bronch	Last_ImmuneEvent	Months_PI	VD2_PI	CD4_CD40L_OX40	CD4_CD69_CD49a_CD40L_OX40	CD8_CD25_41BB	CD8_CD103_CD69_CD25_41BB
V01		Control	None	MP_S	A		NA	NA	NA	NA	NA		NA		NA			NA	0.7	3.31	0.68	0.2
V02		Control	None	RTC	D		NA			nCOV-	NA		NA		NA			NA	0.01	0.27	0.05	0.028
V02		Control	None	MP_S	A		NA			nCOV-	NA		NA		NA			NA	0.292	0.56	0.59	0.101
V02		Control	None	N	B		NA			nCOV-	NA		NA		NA			NA	0.062	0.87	0.01	0.01
V03		Control	None	M	C		NA	NA	NA	NA	NA		NA		NA			NA	1.02	0.59	0.01	0.01
V03		Control	None	RTC	D		NA	NA	NA	NA	NA		NA		NA			NA	0.43	0.7	0.01	0.01
V03		Control	None	MP_S	A		NA	NA	NA	NA	NA		NA		NA			NA	0.08	1.1	0.01	0.01
V04		Control	None	MP_S	A		NA			nCOV-	NA		NA		NA			NA	0.12	0.15	0.38	0.12
V04		Control	None	N	B		NA			nCOV-	NA		NA		NA			NA	0.01	0.02	0.02	0.01
V05		Control	None	MP_S	A		NA			nCOV-	NA		NA		NA			NA	0.395	0.5	0.01	0.01
V05		Control	None	N	B		NA			nCOV-	NA		NA		NA			NA	0.027	0.16	0.01	0.01
V05		Control	None	RTC	D		NA			nCOV-	NA		NA		NA			NA	0.055	0.27	0.01	0.01
V05		Control	None	SEB	E		NA			nCOV-	NA		NA		NA			NA	17.945	28.28	17.03	15.42
V08		Control	None	MP_S	A		27	Male	White British	nCOV-	NA		NA		NA			NA	0.19	0.26	0.11	0.18
V08	D1_M	Infected_Vac	Symptomatic	M	C	mRNA vaccine	55	Female	Black	nCOV+	3	153	522	17.2	153	153	5.1	369	2.08	0.01	0.01	0.01
V08	D1_S	Infected_Vac	Symptomatic	MP_S	A	mRNA vaccine	55	Female	Black	nCOV+	3	153	522	17.2	153	153	5.1	369	2.45	3.09	2.99	3.97
V08	D1_RTC	Infected_Vac	Symptomatic	RTC	D	mRNA vaccine	55	Female	Black	nCOV+	3	153	522	17.2	153	153	5.1	369	0.19	0.01	0.9	0.25
V09		Control	None	MP_S	A		18	Female	White British	nCOV-	NA	NA	NA		NA		0	NA	0.29	0.29	0.63	0.09
V10		Control	None	M	C		18	Female	White British	nCOV-	NA	NA	NA		NA		0	NA	0.12	0.24	0.01	0.21
V10		Control	None	N	B		18	Female	White British	nCOV-	NA	NA	NA		NA		0	NA	0.01	0.01	0.01	0.01
V11		Control	None	MP_S	A		19	Male	White British	nCOV-	NA	NA	NA		NA		0	NA	0.42	0.31	0.78	0.08
V12		Vaccinated	None	MP_S	A	mRNA vaccine	41	Male	White British	nCOV-	NA	134	NA		134	134	4.5	NA	1.76	1.37	0.01	0.01
V13		Control	None	M	C		22	Female	White British	nCOV-	NA	NA	NA		NA		0	NA	0.1	0.01	0.01	0.01
V13		Control	None	M	C		22	Female	White British	nCOV-	NA	NA	NA		NA		0	NA	0.1	0.01	0.01	0.01
V14		Vaccinated	None	MP_S	A	ChAdOx1_S	23	Female	White British	nCOV-	NA	168	NA		168	168	5.6	NA	0.45	0.87	0.9	0.63
V15		Vaccinated	None	M	C	mRNA vaccine	25	Male	White British	nCOV-	NA	138	NA		138	138	4.6	NA	0.1	0.01	0.01	0.49
V15		Vaccinated	None	MP_S	A	mRNA vaccine	25	Male	White British	nCOV-	NA	138	NA		138	138	4.6	NA	0.81	1.42	1.73	2.49
V15		Vaccinated	None	RTC	D	mRNA vaccine	25	Male	White British	nCOV-	NA	138	NA		138	138	4.6	NA	0.61	0.01	0.01	0.01
V16		Vaccinated	None	MP_S	A	mRNA vaccine	24	Female	White British	nCOV-	NA	23	NA		23	23	0.8	NA	1.8	3.7	0.01	0.01
V16		Vaccinated	None	N	B	mRNA vaccine	24	Female	White British	nCOV-	NA	23	NA		23	23	0.8	NA	0.86	2.42	0.01	0.01
V19		Vaccinated	None	MP_S	A	mRNA vaccine	32	Male	White	nCOV-	NA	92	NA		92	92	3.1	NA	0.75	0.3	0.69	0.96
V20		Infected_Vac	Asymptomatic	MP_S	A	mRNA vaccine	19	Female	White British	nCOV-	NA	121	NA		121	121	4	NA	3.27	3.73	1.83	2.7
V21	D2_M	Infected_Vac	Asymptomatic	M	C	mRNA vaccine	20	Female	Mixed- Other	nCOV-	NA	45	NA		45	45	1.5	NA	1.597	1.72	0.99	1.57
V21	D2_N	Infected_Vac	Asymptomatic	N	B	mRNA vaccine	20	Female	Mixed- Other	nCOV-	NA	45	NA		45	45	1.5	NA	0.017	0.16	0.01	0.02
V21	D2_RTC	Infected_Vac	Asymptomatic	RTC	D	mRNA vaccine	20	Female	Mixed- Other	nCOV-	NA	45	NA		45	45	1.5	NA	0.067	0.13	0.55	0.24
V21		Infected_Vac	Asymptomatic	MP_S	A	mRNA vaccine	20	Female	Mixed- Other	nCOV-	NA	45	NA		45	45	1.5	NA	4.377	5.74	3.69	3.62
V22		Vaccinated	None	MP_S	A	ChAdOx1_S	41	Female		nCOV-	NA	52	NA		52	52	1.7	NA	0.98	0.9	0.01	0.01
V23	D3_RTC	Infected_Vac	Asymptomatic	RTC	D	mRNA vaccine	20	Female	White British	nCOV-	NA	92	NA		92	92	3.1	NA	0.6	1.45	1.55	2.29
V23		Infected_Vac	Asymptomatic	MP_S	A	mRNA vaccine	20	Female	White British	nCOV-	NA	92	NA		92	92	3.1	NA	2.13	3.21	0.52	0.498
V23	D3_N	Infected_Vac	Asymptomatic	N	B	mRNA vaccine	20	Female	White British	nCOV-	NA	92	NA		92	92	3.1	NA	0.21	0.08	0.06	0.098
V23	D3_M	Infected_Vac	Asymptomatic	M	C	mRNA vaccine	20	Female	White British	nCOV-	NA	92	NA		92	92	3.1	NA	0.39	0.59	0.32	0.61
V24	D4_RTC	Infected_Vac	Symptomatic	RTC	D	ChAdOx1_S	33	Male	White British	nCOV+	3	160	570	18.8	160	160	5.3	410	0.21	0.16	0.24	0.68
V24	D4_M	Infected_Vac	Symptomatic	M	C	ChAdOx1_S	33	Male	White British	nCOV+	3	160	570	18.8	160	160	5.3	410	1.02	2.12	1.13	1.88
V24		Infected_Vac	Symptomatic	SEB	E	ChAdOx1_S	33	Male	White British	nCOV+	3	160	570	18.8	160	160	5.3	410	15.87	27.2	20.83	19.76
V24	D4_N	Infected_Vac	Symptomatic	N	B	ChAdOx1_S	33	Male	White British	nCOV+	3	160	570	18.8	160	160	5.3	410	0.24	0.7	1.45	0.8
V24		Infected_Vac	Symptomatic	MP_S	A	ChAdOx1_S	33	Male	White British	nCOV+	3	160	570	18.8	160	160	5.3	410	1.39	2.15	2.97	4.95
V25	D5_M	Infected_Vac	Symptomatic	M	C	mRNA vaccine	43	Female	Asian	nCOV+	3	142	234	7.7	142	142	4.7	118	0.45	0.04	0.01	0.01
V25		Infected_Vac	Symptomatic	MP_S	A	mRNA vaccine	43	Female	Asian	nCOV+	3	142	234	7.7	142	142	4.7	118	1.33	0.91	1.4	1.11
V26		Infected_Vac	Symptomatic	MP_S	A	ChAdOx1_S	53	Female	White British	nCOV+	4	23	206	6.8	23	23	0.8	183	7.15	10.17	6.81	5.71
V26	D6_RTC	Infected_Vac	Symptomatic	RTC	D	ChAdOx1_S	53	Female	White British	nCOV+	4	23	206	6.8	23	23	0.8	183	2.06	2.8	1.61	1.61
V26	D6_N	Infected_Vac	Symptomatic	N	B	ChAdOx1_S	53	Female	White British	nCOV+	4	23	206	6.8	23	23	0.8	183	5.28	7	9.34	8.65
V26	D6_M	Infected_Vac	Symptomatic	M	C	ChAdOx1_S	53	Female	White British	nCOV+	4	23	206	6.8	23	23	0.8	183	6.12	2.34	2.06	1.14
V26		Infected_Vac	Symptomatic	SEB	E	ChAdOx1_S	53	Female	White British	nCOV+	4	23	206	6.8	23	23	0.8	183	13.7	20.77	26.99	31.72
V27		Infected_Vac	Symptomatic	MP_S	A	ChAdOx1_S	48	Male	White British	nCOV+	5	84	266	8.8	84	84	2.8	182	6.9	6.31	2.19	1.54
V28	D7_RTC	Infected_Vac	Symptomatic	RTC	D	mRNA vaccine	19	Female	White British	nCOV+	3	32	333	11	32	32	1.1	366	0.659	1.05	1.31	1.24
V28	D7_M	Infected_Vac	Symptomatic	M	C	mRNA vaccine	19	Female	White British	nCOV+	3	32	333	11	32	32	1.1	366	0.879	1.24	0.14	0.52
V28		Infected_Vac	Symptomatic	SEB	E	mRNA vaccine	19	Female	White British	nCOV+	3	32	333	11	32	32	1.1	366	22.389	31.08	30.63	39.73
V28		Infected_Vac	Symptomatic	MP_S	A	mRNA vaccine	19	Female	White British	nCOV+	3	32	333	11	32	32	1.1	366	1.079	0.83	0.11	0.51
V28	D7_N	Infected_Vac	Symptomatic	N	B	mRNA vaccine	19	Female	White British	nCOV+	3	32	333	11	32	32	1.1	366	0.809	1.45	0.54	0.44
V29	D8_N	Infected_Vac	Symptomatic	N	B	mRNA vaccine	50	Female	White British	nCOV+	3	47	238	7.9	47	47	1.6	191	0.436	0.47	0.57	0.36
V29	D8_M	Infected_Vac	Symptomatic	M	C	mRNA vaccine	50	Female	White British	nCOV+	3	47	238	7.9	47	47	1.6	191	0.476	1.24	0.77	0.76
V29		Infected_Vac	Symptomatic	SEB	E	mRNA vaccine	50	Female	White British	nCOV+	3	47	238	7.9	47	47	1.6	191	7.266	9.72	24.15	31.59
V29		Infected_Vac	Symptomatic	MP_S	A	mRNA vaccine	50	Female	White British	nCOV+	3	47	238	7.9	47	47	1.6	191	1.746	2.04	0.88	0.94
V29	D8_RTC	Infected_Vac	Symptomatic	RTC	D	mRNA vaccine	50	Female	White British	nCOV+	3	47	238	7.9	47	47	1.6	191	0.074	0.01	0.01	0.01
V31		Infected_Vac	Symptomatic	MP_S	A	mRNA vaccine	36	Male	Mixed- Other	nCOV+	3	37	272	9	37	37	1.2	306	4.183	4.07	1.84	0.79
V32	D9_RTC	Infected_Vac	Symptomatic	RTC	D	mRNA vaccine	38	Male	White British	nCOV+	4	25	273	9	25	25	0.8	NA	0.01	0.01	0.01	0.01
V32	D9_M	Infected_Vac	Symptomatic	M	C	mRNA vaccine	38	Male	White British	nCOV+	4	25	273	9	25	25	0.8	NA	0.28	0.62	0.02	0.07
V32	D9_N	Infected_Vac	Symptomatic	N	B	mRNA vaccine	38	Male	White British	nCOV+	4	25	273	9	25	25	0.8	NA	0.64	0.59	0.39	0.55
V32		Infected_Vac	Symptomatic	MP_S	A	mRNA vaccine	38	Male	White British	nCOV+	4	25	273	9	25	25	0.8	NA	2.09	1.95	0.79	0.61
V32		Infected_Vac	Symptomatic	SEB	E	mRNA vaccine	38	Male	White British	nCOV+	4	25	273	9	25	25	0.8	NA	16.56	22.73	27.94	30.57
V36	D10_RTC	Infected_Vac	Symptomatic	RTC	D	ChAdOx1_S	52	Female	White British	nCOV+	4	38	201	6.6	38	38	1.3	163	0.69	0.09	0.24	0.01
V36	D10_M	Infected_Vac	Symptomatic	M	C	ChAdOx1_S	52	Female	White British	nCOV+	4	38	201	6.6	38	38	1.3	163	6.85	8.93	3.08	1.42
V36	D10_N	Infected_Vac	Symptomatic	N	B	ChAdOx1_S	52	Female	White British	nCOV+	4	38	201	6.6	38	38	1.3	163	0.98	2.79	0.88	0.3
V36		Infected_Vac	Symptomatic	SEB	E	ChAdOx1_S	52	Female	White British	nCOV+	4	38	201	6.6	38	38	1.3	163	18.3	32.73	15.4	16.44
V36		Infected_Vac	Symptomatic	MP_S	A	ChAdOx1_S	52	Female	White British	nCOV+	4	38	201	6.6	38	38	1.3	163	9.55	13.33	3.98	5.13
V18		Vaccinated		MP_S	A	mRNA vaccine						186			186	186	6.2		0.39	0.27	0.01	0.01
V33		Vaccinated	None	MP_S	A	ChAdOx_mRNA						176			176	176	5.9		0.219	0.19	0.1	0.2
V33		Vaccinated	None	N	B	ChAdOx_mRNA						176			176	176	5.9		0.01	0.01	0.31	0.056
V33		Vaccinated	None	RTC	D	ChAdOx_mRNA						176			176	176	5.9		0.069	0.01	0.15	0.086
V35		Infected_Vac	Symptomatic	MP_S	A	mRNA vaccine						83	83	2.8	172	83	2.8		4.67	3.33	1.25	1.49
V35	D11_N	Infected_Vac	Symptomatic	N	B	mRNA vaccine						83	83	2.8	172	83	2.8		2.35	3.13	0.76	0.62
V37		Infected_Vac	Symptomatic	MP_S	A	mRNA vaccine						37	37	1.2	392	37	1.2		16.88	24.98	7.02	8.38
V38		Infected_Vac	Asymptomatic	MP_S	A	mRNA vaccine									352				7.76	11.68	5.61	4.6
V39		Infected_Vac	Symptomatic	MP_S	A	mRNA vaccine						210		7	340	210	7		4.53	4.61	2.65	3.76
V40		Infected_Vac	Symptomatic	MP_S	A	mRNA vaccine							155	5.2	350	155	5.2		4.43	5.23	1.66	1.09
V41		Infected_Vac	Asymptomatic	MP_S	A	mRNA vaccine									341				0.28	0.34	0.4	0.17
V43		Vaccinated	None	MP_S	A	mRNA vaccine									249	249	8.3		1.35	2.91	0.106	0.36
V42		Vaccinated	None	N	B	mRNA vaccine									249	249	8.3		0.42	0.79	0.01	0
V42		Vaccinated	None	RTC	D	mRNA vaccine									249	249	8.3		0.28	2.74	0.196	0
V43		Infected_Vac	Symptomatic	MP_S	A	ChAdOx_mRNA						440	440	14.5	347	347	11.6		1.99	2.226	1.29	2.3
V43	D12_N	Infected_Vac	Symptomatic	N	B	ChAdOx_mRNA						440	440	14.5	347	347	11.6		0.93	0.816	0.1	0.1

## Sheet: Figure 4,5,6& Sup.Fig5 (PBMC)
	Group	Condition	Vaccine	Infection_Bronch	Vac_Bronch	Last_ImmuneEvent	CD4_CD40L_41BB	CD4_CD40L_OX40	CD4_OX40_41BB	CD8_41BB_CD25	CD8_CD69_41BB
V01	Control	MP_S		NA	NA	NA	0.01	0.01	0.01	0.04	0.34
V01	Control	M		NA	NA	NA	0.01	0	0	0.01	0.01
V01	Control	NSP		NA	NA	NA	0.01	0.01	0.02	0	0
V01	Control	N		NA	NA	NA	0.01	0	0	0	0
V01	Control	SEB		NA	NA	NA	3.42	3.62	4.44	4.06	4.82
V02	Control	MP_S		NA	NA	NA	0	0.09	0.01	0	0.13
V02	Control	M		NA	NA	NA	0	0.1	0	0	0
V02	Control	NSP		NA	NA	NA	0	0.05	0.01	0	0
V02	Control	SEB		NA	NA	NA	2.61	4.64	2.81	2.85	6.62
V02	Control	N		NA	NA	NA	0	0.06	0	0	0.1
V04	Control	MP_S		NA	NA	NA	0.01	0.01	0.04	0.02	0
V04	Control	M		NA	NA	NA	0	0.05	0.01	0	0
V04	Control	NSP		NA	NA	NA	0.47	0.39	0.32	1.03	1.99
V04	Control	SEB		NA	NA	NA	9.25	15.19	11	11.46	18.52
V04	Control	N		NA	NA	NA	0.02	0.04	0.01	0.03	0.1
V05	Control	SEB		NA	NA	NA	11.19	18.29	13.6	8.71	14.98
V05	Control	MP_S		NA	NA	NA	0.17	0.04	0.02	0.04	0.44
V05	Control	N		NA	NA	NA	0.1	0.06	0.02	0.04	0.53
V05	Control	M		NA	NA	NA	0.15	0.09	0.12	0.09	0.48
V05	Control	NSP		NA	NA	NA	0.19	0.26	0.13	0.28	1.56
V07	Control	N		NA	NA	NA	0	0.01	0	0.04	0
V07	Control	M		NA	NA	NA	0.22	0.06	0.02	0.5	0
V07	Control	NSP		NA	NA	NA	0	0.03	0.03	0.17	0
V07	Control	SEB		NA	NA	NA	8.36	7.58	6.4	13.45	23.57
V07	Control	MP_S		NA	NA	NA	0	0	0	0.01	0
V09	Control	MP_S		NA	NA	NA	0	0	0	0	0
V09	Control	N		NA	NA	NA	0	0.01	0	0	0.02
V09	Control	M		NA	NA	NA	0	0	0	0	0
V09	Control	SEB		NA	NA	NA	5.51	9.65	6.25	8.08	13.43
V09	Control	NSP		NA	NA	NA	0	0.08	0.01	0.1	0.39
V10	Control	MP_S		NA	NA	NA	0	0	0	0	0.22
V10	Control	N		NA	NA	NA	0	0	0	0	0.07
V10	Control	M		NA	NA	NA	0	0	0.01	0	1.27
V10	Control	SEB		NA	NA	NA	8.34	7.11	5.47	4.6	13.8
V10	Control	NSP		NA	NA	NA	0.46	0.13	0.04	0.81	1.36
V11	Control	MP_S		NA	NA	NA	0	0	0	0	0
V11	Control	N		NA	NA	NA	0.03	0	0	0	0
V11	Control	M		NA	NA	NA	0	0	0	0	0
V11	Control	NSP		NA	NA	NA	0.02	0.07	0.06	0.04	0
V11	Control	SEB		NA	NA	NA	7.38	6.7	5.33	5.15	18.73
V12	Vaccinated	MP_S	mRNA vaccine	NA	134	134	0.24	0.39	0.19	0.04	0.09
V12	Vaccinated	M	mRNA vaccine	NA	134	134	0.41	0.01	0.05	0.61	0.01
V12	Vaccinated	NSP	mRNA vaccine	NA	134	134	0	0.03	0.02	0.05	0.13
V12	Vaccinated	SEB	mRNA vaccine	NA	134	134	9.52	14.49	8.26	7.63	17.72
V12	Vaccinated	N	mRNA vaccine	NA	134	134	0	0	0.01	0.01	0
V14	Vaccinated	MP_S	ChAdOx1_S	NA	168	168	0.14	0.1	0.05	0.06	0.58
V14	Vaccinated	M	ChAdOx1_S	NA	168	168	0	0.01	0	0	0
V14	Vaccinated	NSP	ChAdOx1_S	NA	168	168	0.01	0	0	0.23	2.12
V14	Vaccinated	SEB	ChAdOx1_S	NA	168	168	7.85	7.4	5.92	5.87	24.47
V14	Vaccinated	N	ChAdOx1_S	NA	168	168	0.31	0.04	0	0.52	0
V15	Vaccinated	NSP	mRNA vaccine	NA	138	138	1.16	0.2	0.07	0.41	1.37
V15	Vaccinated	SEB	mRNA vaccine	NA	138	138	3.58	2.98	4.39	3.93	14.2
V15	Vaccinated	MP_S	mRNA vaccine	NA	138	138	1.36	1.07	0.68	0.34	1.36
V15	Vaccinated	N	mRNA vaccine	NA	138	138	0.39	0.08	0.02	0.26	0.23
V15	Vaccinated	M	mRNA vaccine	NA	138	138	0.14	0	0	0.1	5.15
V16	Vaccinated	MP_S	mRNA vaccine	NA	23	23	0.29	0.31	0.22	0.04	0.24
V16	Vaccinated	N	mRNA vaccine	NA	23	23	0.03	0	0	0	0.08
V16	Vaccinated	M	mRNA vaccine	NA	23	23	0.09	0	0.04	0.05	0.16
V16	Vaccinated	NSP	mRNA vaccine	NA	23	23	0.04	0.03	0.03	0	0.01
V16	Vaccinated	SEB	mRNA vaccine	NA	23	23	5.77	14.19	6.66	4.31	8.98
V19	Vaccinated	MP_S	mRNA vaccine	NA	92	92	0.03	0.01	0.02	0.01	0.02
V19	Vaccinated	M	mRNA vaccine	NA	92	92	0.01	0	0.01	0	0
V19	Vaccinated	NSP	mRNA vaccine	NA	92	92	0.01	0	0.07	0.02	0.01
V19	Vaccinated	N	mRNA vaccine	NA	92	92	0	0	0	0	0
V19	Vaccinated	SEB	mRNA vaccine	NA	92	92	1.9	1.37	1.67	1.89	1.77
V20	Infected_Vac	MP_S	mRNA vaccine	NA	121	121	1.54	2	1.94	0.24	0.41
V20	Infected_Vac	M	mRNA vaccine	NA	121	121	0.01	0.01	0	0	0
V20	Infected_Vac	NSP	mRNA vaccine	NA	121	121	0.06	0.07	0.12	0	0.02
V20	Infected_Vac	N	mRNA vaccine	NA	121	121	0.03	0.01	0.03	0	0.01
V20	Infected_Vac	SEB	mRNA vaccine	NA	121	121	4.79	5.09	5.49	2.21	5.96
V21	Infected_Vac	MP_S	mRNA vaccine	NA	45	45	0.19	0.34	0.27	0	0.36
V21	Infected_Vac	N	mRNA vaccine	NA	45	45	0	0.03	0.06	0	0
V21	Infected_Vac	M	mRNA vaccine	NA	45	45	0	0.04	0.06	0	0
V21	Infected_Vac	NSP	mRNA vaccine	NA	45	45	0	0.03	0.05	0	0.19
V21	Infected_Vac	SEB	mRNA vaccine	NA	45	45	5.9	7.7	6.2	2.27	6.53
V22	Vaccinated	MP_S	ChAdOx1_S	NA	52	52	0.54	0.95	0.55	0.35	0.68
V22	Vaccinated	N	ChAdOx1_S	NA	52	52	0.12	0.28	0.17	0.05	0.18
V22	Vaccinated	M	ChAdOx1_S	NA	52	52	0.23	0.01	0.09	0.26	0.1
V22	Vaccinated	NSP	ChAdOx1_S	NA	52	52	0	0	0.01	0.01	0
V22	Vaccinated	SEB	ChAdOx1_S	NA	52	52	7.5	10.88	8.8	7.73	13.25
V23	Infected_Vac	MP_S	mRNA vaccine	NA	92	92	0	0	0.06	0	0
V23	Infected_Vac	N	mRNA vaccine	NA	92	92	0	0	0.01	0	0
V23	Infected_Vac	M	mRNA vaccine	NA	92	92	0	0	0.01	0	0
V23	Infected_Vac	NSP	mRNA vaccine	NA	92	92	0	0	0	0	0
V23	Infected_Vac	SEB	mRNA vaccine	NA	92	92	4.28	10.88	4.47	2.96	6.54
V24	Infected_Vac	MP_S	ChAdOx1_S	570	160	160	0.31	0.14	0.05	0.24	0
V24	Infected_Vac	N	ChAdOx1_S	570	160	160	0.19	0.06	0.02	0.18	0
V24	Infected_Vac	M	ChAdOx1_S	570	160	160	0.04	0.01	0.01	0	0.01
V24	Infected_Vac	NSP	ChAdOx1_S	570	160	160	0.5	0.08	0.03	0.18	0.58
V24	Infected_Vac	SEB	ChAdOx1_S	570	160	160	5.69	7.04	8.5	10.47	15.7
V25	Infected_Vac	MP_S	mRNA vaccine	234	142	142	0.21	0.33	0.29	0.12	0.56
V25	Infected_Vac	N	mRNA vaccine	234	142	142	0.02	0.08	0.08	0.05	0.06
V25	Infected_Vac	M	mRNA vaccine	234	142	142	0.03	0.06	0.04	0.12	6.61
V25	Infected_Vac	NSP	mRNA vaccine	234	142	142	0.03	0.12	0.12	0.13	0.36
V25	Infected_Vac	SEB	mRNA vaccine	234	142	142	6.63	12.07	8.69	7.59	18.72
V26	Infected_Vac	MP_S	ChAdOx1_S	206	23	23	1.31	1.59	1.4	2.67	7.29
V26	Infected_Vac	N	ChAdOx1_S	206	23	23	0.07	0.07	0.08	0.38	1.14
V26	Infected_Vac	M	ChAdOx1_S	206	23	23	0.08	0.05	0.1	0.15	2.42
V26	Infected_Vac	NSP	ChAdOx1_S	206	23	23	0.07	0.1	0.05	0.02	0
V26	Infected_Vac	SEB	ChAdOx1_S	206	23	23	5.06	9.11	6.37	8.68	20.03
V27	Infected_Vac	MP_S	ChAdOx1_S	266	84	84	0.96	1.36	1.09	0.97	2.99
V27	Infected_Vac	N	ChAdOx1_S	266	84	84	0.03	0.04	0.03	0.06	0.01
V27	Infected_Vac	M	ChAdOx1_S	266	84	84	0.14	0.08	0.16	0.75	2.57
V27	Infected_Vac	NSP	ChAdOx1_S	266	84	84	0.02	0.14	0.09	0.04	0
V27	Infected_Vac	SEB	ChAdOx1_S	266	84	84	4.33	10.8	5.69	7.49	19.07
V28	Infected_Vac	MP_S	mRNA vaccine	333	32	32	0.73	1.14	0.76	0.1	0.31
V28	Infected_Vac	N	mRNA vaccine	333	32	32	0.05	0.07	0.05	0.05	0.2
V28	Infected_Vac	M	mRNA vaccine	333	32	32	0.15	0.02	0.02	0.69	3.43
V28	Infected_Vac	NSP	mRNA vaccine	333	32	32	0.22	0.19	0.12	0.23	0.17
V28	Infected_Vac	SEB	mRNA vaccine	333	32	32	5.2	8.91	5.8	3.89	11.82
V29	Infected_Vac	MP_S	mRNA vaccine	238	47	47	0.74	0.62	0.74	0.63	1.44
V29	Infected_Vac	N	mRNA vaccine	238	47	47	0.08	0.08	0.14	0.06	0.29
V29	Infected_Vac	M	mRNA vaccine	238	47	47	0.08	0.05	0.14	0.32	0.81
V29	Infected_Vac	NSP	mRNA vaccine	238	47	47	0	0.01	0.01	0.01	0
V29	Infected_Vac	SEB	mRNA vaccine	238	47	47	8.38	13.4	11.2	25.18	33.64
V08	Infected_Vac	MP_S	ChAdOx1_S	302	30	30	0.69	0.73	0.63	1.27	2.15
V08	Infected_Vac	N	ChAdOx1_S	302	30	30	0.28	0.34	0.38	0.09	0.22
V08	Infected_Vac	M	ChAdOx1_S	302	30	30	0.05	0.02	0.06	0.28	0.74
V08	Infected_Vac	NSP	ChAdOx1_S	302	30	30	0	0.05	0.04	0	0
V08	Infected_Vac	SEB	ChAdOx1_S	302	30	30	4.34	8.54	6.06	7.18	19.66
V31	Infected_Vac	MP_S	mRNA vaccine	272	37	37	0.55	0.62	0.56	0.14	0.35
V31	Infected_Vac	N	mRNA vaccine	272	37	37	0.15	0.11	0.12	0.03	0
V31	Infected_Vac	M	mRNA vaccine	272	37	37	0.16	0.14	0.19	0.14	1.63
V31	Infected_Vac	NSP	mRNA vaccine	272	37	37	0.08	0.12	0.03	0.03	0
V31	Infected_Vac	SEB	mRNA vaccine	272	37	37	6.81	13.5	8.27	4.96	13.4
V32	Infected_Vac	MP_S	mRNA vaccine	273	25	25	0.98	1.09	1.08	0.12	0.62
V32	Infected_Vac	N	mRNA vaccine	273	25	25	0.27	0.12	0.14	0.11	0.23
V32	Infected_Vac	M	mRNA vaccine	273	25	25	0.31	0.12	0.23	0.22	4.85
V32	Infected_Vac	NSP	mRNA vaccine	273	25	25	0	0	0	0	0
V32	Infected_Vac	SEB	mRNA vaccine	273	25	25	6.8	9.08	7.28	2.86	10.39
V36	Infected_Vac	MP_S	ChAdOx1_S	201	38	38	0.15	0.26	0.13	0.37	1.06
V36	Infected_Vac	N	ChAdOx1_S	201	38	38	0.44	0.12	0.04	0.35	0.06
V36	Infected_Vac	M	ChAdOx1_S	201	38	38	0.44	0.07	0.01	0.36	0.61
V36	Infected_Vac	NSP	ChAdOx1_S	201	38	38	0.08	0	0	0.04	0.4
V36	Infected_Vac	SEB	ChAdOx1_S	201	38	38	0.95	1.09	1.49	2.22	4.94
V18	Vaccinated	MP_S	mRNA vaccine		186	186	1.53	0.83	0.56	1.01	0.2
V18	Vaccinated	M	mRNA vaccine		186	186	0.53	0.08	0.2	0.49	0.01
V18	Vaccinated	N	mRNA vaccine		186	186	0.01	0.01	0.01	0.01	0.01
V18	Vaccinated	NSP	mRNA vaccine		186	186	0.16	0.06	0.03	0.06	0.53
V18	Vaccinated	SEB	mRNA vaccine		186	186	8.04	6.62	7.83	14.06	33.15
V33	Vaccinated	MP_S	ChAdOx_mRNA		176	176	0.61	0.52	0.2	0.2	0.2
V33	Vaccinated	M	ChAdOx_mRNA		176	176	0.2	0.26	0.01	0.01	0.1
V33	Vaccinated	N	ChAdOx_mRNA		176	176	0.09	0.08	0.01	0.01	0.06
V33	Vaccinated	NSP	ChAdOx_mRNA		176	176	0.08	0.05	0.04	0.01	0.01
V33	Vaccinated	SEB	ChAdOx_mRNA		176	176	10.07	10.39	10.03	24.11	26.81
V35	Infected_Vac	MP_S	mRNA vaccine	83	172	83	3.22	3.47	1.65	0.89	2.25
V35	Infected_Vac	M	mRNA vaccine	83	172	83	1.14	0.61	1.43	0.15	0.08
V35	Infected_Vac	N	mRNA vaccine	83	172	83	1.92	1.64	0.75	0.41	0.78
V35	Infected_Vac	NSP	mRNA vaccine	83	172	83	0.99	0.4	0.11	0.02	0.26
V35	Infected_Vac	SEB	mRNA vaccine	83	172	83	9.74	8.08	7.19	13.92	24.34
V37	Infected_Vac	MP_S	mRNA vaccine	37	392	37	7.67	8.03	6.27	3.16	3.89
V37	Infected_Vac	M	mRNA vaccine	37	392	37	0.01	0.02	0.01	0.01	0.04
V37	Infected_Vac	N	mRNA vaccine	37	392	37	0.04	0.06	0.02	0.01	0.01
V37	Infected_Vac	NSP	mRNA vaccine	37	392	37	0.29	0.35	0.1	0.01	0.01
V37	Infected_Vac	SEB	mRNA vaccine	37	392	37	15.16	13.58	14.28	21.63	33.49
V38	Infected_Vac	MP_S	mRNA vaccine		352		1.49	2.36	1.06	0.17	0.94
V38	Infected_Vac	M	mRNA vaccine		352		1.41	0.53	1.11	0.32	0.37
V38	Infected_Vac	N	mRNA vaccine		352		0.49	0.53	0.11	0.03	0.06
V38	Infected_Vac	NSP	mRNA vaccine		352		0.49	0.61	0.14	0.01	0.15
V38	Infected_Vac	SEB	mRNA vaccine		352		10.55	8.51	9.06	16.76	27.74
V39	Infected_Vac	MP_S	mRNA vaccine	384	340	284	1.75	1.05	0.63	0.95	1.08
V39	Infected_Vac	M	mRNA vaccine	384	340	284	1.15	0.44	0.17	0.02	0.17
V39	Infected_Vac	N	mRNA vaccine	384	340	284	1.39	0.39	0.23	0.54	0.95
V39	Infected_Vac	NSP	mRNA vaccine	384	340	284	1.04	0.51	0.21	0.11	0.22
V39	Infected_Vac	SEB	mRNA vaccine	384	340	284	12.17	11.09	9.67	11.01	29.37
V40	Infected_Vac	MP_S	mRNA vaccine	155	350	155	1.12	1.58	0.87	0.98	2.5
V40	Infected_Vac	M	mRNA vaccine	155	350	155	0.16	0.14	0.01	0.05	0.24
V40	Infected_Vac	N	mRNA vaccine	155	350	155	0.21	0.14	0.06	0.13	0.66
V40	Infected_Vac	NSP	mRNA vaccine	155	350	155	0.08	0.13	0.01	0.05	0.03
V40	Infected_Vac	SEB	mRNA vaccine	155	350	155	8.21	9.66	7.76	23.82	52.35
V41	Infected_Vac	MP_S	mRNA vaccine		341		2.21	2.74	1.65	3.83	5.06
V41	Infected_Vac	M	mRNA vaccine		341		0.83	0.24	0.53	0.54	0.25
V41	Infected_Vac	N	mRNA vaccine		341		0.67	0.28	0.21	0.16	0.55
V41	Infected_Vac	NSP	mRNA vaccine		341		0.39	0.16	0.06	0.03	0.2
V41	Infected_Vac	SEB	mRNA vaccine		341		10.28	10.79	8.08	21.24	39.33
V42	Vaccinated	MP_S	mRNA vaccine		355	355	0.01	0.01	0.01	0.01	0.33
V42	Vaccinated	M	mRNA vaccine		355	355	0	0	0.01	0.01	0.01
V42	Vaccinated	N	mRNA vaccine		355	355	0.08	0.13	0.01	0.01	0.01
V42	Vaccinated	NSP	mRNA vaccine		355	355	0.47	0.25	0.01	0.01	0.15
V43	Infected_Vac	MP_S	ChAdOx_mRNA	440	347	347	0.3	0.58	0.17	0.18	0.1
V43	Infected_Vac	M	ChAdOx_mRNA	440	347	347	0.45	0.2	0.74	0.81	0.31
V43	Infected_Vac	N	ChAdOx_mRNA	440	347	347	0	0.01	0.01	0.01	0.26
V43	Infected_Vac	NSP	ChAdOx_mRNA	440	347	347	0.54	0.08	0.17	0.15	0.48
V43	Infected_Vac	SEB	ChAdOx_mRNA	440	347	347	5.62	5.42	5.26	3.38	5.9
